# Supplementary material for: Multi-Omic Regulation of the PAM50 Gene Signature in Breast Cancer Molecular Subtypes
Source: Front Oncol. 2020 May 22;10:845. doi: 10.3389/fonc.2020.00845 (PMC7259379; doi:10.3389/fonc.2020.00845)
Supplement: Supplementary file 1 [file Table_1.XLSX]

## Sheet: Hoja 1 - TableS1
TableS1
subtype	pam50Symbol	predictor	reported_predictor	evidence	database	pubmed_id	tissue_tested
LumA, LumB, normal	BIRC5	hsa-mir-10a	hsa-miR-10a-5p	Sequencing	mirtarbase, tarbase	20371350	HEK293
LumA, LumB, normal	CDC6	hsa-mir-10a	hsa-miR-10a-5p	HITS-CLIP	mirtarbase	21572407
Basal, Her2, LumA, LumB, normal	CDC6	hsa-mir-10b	hsa-miR-10b-5p	HITS-CLIP	mirtarbase	21572407
Basal, LumB, normal	SFRP1	hsa-mir-10a	hsa-miR-10a-5p	PAR-CLIP	mirtarbase	22100165	Primary Effusion Lymphoma Cell lines
Basal, LumA, LumB, normal	SFRP1	hsa-mir-10b	hsa-miR-10b-5p	PAR-CLIP	mirtarbase	22100165	Primary Effusion Lymphoma Cell lines
Basal, Her2, LumA, LumB	MYC	hsa-mir-21	hsa-miR-21-5p	Northern blot, qRT-PCR, ChIP, TRAP	mirtarbase	19528081, 24510096	MCF7, HEK293, U2OS
Basal, Her2, LumA, LumB	ERBB2	hsa-mir-21	hsa-miR-21-5p	qRT-PCR, Western blot	mirtarbase	19419954	HER2/neu-negative breast cancer cells
Basal, Her2, LumA, LumB	EGFR	hsa-mir-21	hsa-miR-21-5p	Western blot;Other, Luciferase reporter assay, Microarray, Western blot, Western blot, Other	mirtarbase, tarbase	20048743, 20864407	GBM cell lines
Basal	EGFR	hsa-mir-30a	hsa-miR-30a-5p	Proteomics	mirtarbase, tarbase	18668040
LumB	CXXC5	hsa-mir-9-1	hsa-miR-9-5p	Microarray	mirtarbase, tarbase	17612493	HeLa
LumB	CXXC5	hsa-mir-9-2	hsa-miR-9-5p	Microarray	mirtarbase, tarbase	17612493	HeLa
LumB	CXXC5	hsa-mir-9-3	hsa-miR-9-5p	Microarray	mirtarbase, tarbase	17612493	HeLa
Basal, Her2, LumA, LumB	BCL2	hsa-mir-21	hsa-miR-21-5p	Luciferase reporter assay, Western blot;Other, Luciferase reporter assay, Western blot, Western blot, ChIP-seq, Immunofluorescence, Western blot, qRT-PCR, Western blot	mirtarbase	17072344, 20048743, 21376256, 21468550, 22710123, 24606718, 22528454	GBM, pancreatic cancer, urinary bladder carcinoma and a triple-negative breast cancer cell line cell lines
Basal, Her2	ANLN	hsa-mir-148a	hsa-miR-148a-5p	predicted	diana_microt, elmmo	NA
normal	ANLN	hsa-mir-30a	hsa-miR-30a-5p	predicted	diana_microt, elmmo	NA
LumA	ANLN	hsa-mir-374a	hsa-miR-374a-5p	predicted	diana_microt, elmmo, miranda	NA
normal	ANLN	hsa-mir-551b	hsa-miR-551b-5p	predicted	elmmo, miranda	NA
Basal	CDH3	hsa-mir-148a	hsa-miR-148a-5p	predicted	elmmo, miranda	NA
LumA	PGR	hsa-mir-135b	hsa-miR-135b-5p	predicted	diana_microt	NA
Basal, Her2, LumA, LumB	ESR1	hsa-mir-21	hsa-miR-21-5p	predicted	elmmo	NA
Basal, Her2, LumA, LumB, normal	FOXA1	hsa-mir-21	hsa-miR-21-5p	predicted	pita	NA
LumA	SLC39A6	hsa-mir-24-1	hsa-miR-24-1-5p	predicted	microcosm	NA
Basal	EGFR	hsa-mir-10a	hsa-miR-10a-5p	predicted	miranda	NA
Basal, LumA, normal	EGFR	hsa-mir-10b	hsa-miR-10b-5p	predicted	miranda	NA
Basal	MKI67	hsa-mir-148a	hsa-miR-148a-5p	predicted	elmmo	NA
LumA	RRM2	hsa-mir-203b	hsa-miR-203b-5p	predicted	diana_microt	NA
LumA	ANLN	CENPA	CENPA	predicted	ITFP	NA
Basal	ANLN	GPSM2	GPSM2	predicted	ITFP	NA
normal	ANLN	RREB1	RREB1	ChIP-seq, eQTL and RNA-seq	Marbach2016	NA
LumA, normal	ANLN	E2F7	E2F7	predicted	ITFP	NA
LumA	UBE2T	E2F1	E2F1	ChIP-seq, eQTL and RNA-seq	Marbach2016	NA
Basal, LumA	UBE2T	DTL	DTL	predicted	ITFP	NA
LumA	UBE2T	SP1	SP1	ChIP-seq, eQTL and RNA-seq	Marbach2016	NA
LumA	NDC80	NCAPG	NCAPG	predicted	ITFP	NA
LumA	NDC80	TGIF1	TGIF1	ChIP-seq, eQTL and RNA-seq	Marbach2016	NA
LumA	PGR	FOXP1	FOXP1	DNAseI footprinting, predicted	Neph2012	NA	AoAF-DS13513, CD34-DS12274, fBrain-DS11872, fLung-DS14724, HAEpiC-DS12663, HCM-DS12599, HCPEpiC-DS12447, HMF-DS13368, HMVEC_dBlAd-DS13337, HMVEC_dBlNeo-DS13242, HMVEC_dLyNeo-DS13150, HMVEC_LLy-DS13185, HPAF-DS13411, HPdLF-DS13573, HPF-DS13390, HVMF-DS13981, NB4-DS12543
LumA	PGR	MECP2	MECP2	DNAseI footprinting, predicted	Neph2012	NA	hTH1-DS7840
LumA	BIRC5	CDC20	CDC20	predicted	ITFP	NA
LumA	BIRC5	EXO1	EXO1	predicted	ITFP	NA
LumA	ORC6	ATF1	ATF1	ChIP-seq, eQTL and RNA-seq	Marbach2016	NA
LumA	ESR1	MYB	MYB	DNAseI footprinting, predicted	Neph2012	NA	CD20-DS18208, GM06990-DS7748, NB4-DS12543
normal	ESR1	SOX9	SOX9	DNAseI footprinting, predicted	Neph2012	NA	HAh-DS15192
LumA	ESR1	ELF5	ELF5	ChIP-seq, eQTL and RNA-seq	Marbach2016	NA
LumB	ESR1	NR2F1	NR2F1	ChIP-seq, eQTL and RNA-seq	Marbach2016	NA
LumA	CDC6	E2F2	E2F2	ChIP-seq, eQTL and RNA-seq	Marbach2016	NA
Basal	CDC6	PRDM1	PRDM1	ChIP-seq, eQTL and RNA-seq	Marbach2016	NA
LumA	CDC6	MCM6	MCM6	predicted	ITFP	NA
LumB	CDC6	RFX2	RFX2	ChIP-seq, eQTL and RNA-seq	Marbach2016	NA
Her2, LumA	CDC6	RARA	RARA	ChIP-seq, eQTL and RNA-seq	Marbach2016	NA
LumA	CDC6	NKX2-1	NKX2-1	ChIP-seq, eQTL and RNA-seq	Marbach2016	NA
Basal, LumB	CDC6	BRIP1	BRIP1	predicted	ITFP	NA
normal	CDC6	LHX8	LHX8	ChIP-seq, eQTL and RNA-seq	Marbach2016	NA
LumB	CDC6	MCM7	MCM7	predicted	ITFP	NA
LumA	CDC6	UHRF1	UHRF1	predicted	ITFP	NA
LumA	MMP11	EBF1	EBF1	ChIP-seq, eQTL and RNA-seq	Marbach2016	NA
LumA	MYBL2	E2F2	E2F2	predicted	ITFP	NA
normal	MYBL2	RAD54L	RAD54L	predicted	ITFP	NA
LumA	MYBL2	EXO1	EXO1	predicted	ITFP	NA
normal	SFRP1	IRF3	IRF3	ChIP-seq, eQTL and RNA-seq	Marbach2016	NA
LumB	BAG1	EMX2	EMX2	ChIP-seq, eQTL and RNA-seq	Marbach2016	NA
LumA	MLPH	SPDEF	SPDEF	ChIP-seq, eQTL and RNA-seq	Marbach2016	NA
LumA, LumB	CDC20	YBX1	YBX1	small-scale experimental studies of transcriptional regulations	TRRUST	NA
LumA, LumB	CDC20	CENPA	CENPA	predicted	ITFP	NA
LumB	CDC20	RUNX2	RUNX2	ChIP-seq, eQTL and RNA-seq	Marbach2016	NA
LumB	CDC20	CCNB1	CCNB1	predicted	ITFP	NA
LumA	CDC20	CCNB2	CCNB2	predicted	ITFP	NA
LumA	CDC20	MAFK	MAFK	ChIP-seq, eQTL and RNA-seq	Marbach2016	NA
Basal	CENPF	ANLN	ANLN	predicted	ITFP	NA
Basal	CENPF	CKAP5	CKAP5	predicted	ITFP	NA
normal	FOXA1	CTCF	CTCF	DNAseI footprinting, predicted	Neph2012	NA	AG10803-DS12374, CD20-DS18208, fHeart-DS12531, fLung-DS14724, GM12865-DS12436, HCF-DS12501, HCM-DS12599, HCPEpiC-DS12447, HEEpiC-DS12763, HFF-DS15115, HIPEpiC-DS12684, HMF-DS13368, HMVEC_dBlNeo-DS13242, HPAF-DS13411, HPdLF-DS13573, HPF-DS13390, hTH1-DS7840, HVMF-DS13981, IMR90-DS13219, NB4-DS12543, NHDF_Neo-DS11923, NHLF-DS12829, SAEC-DS10518, SkMC-DS11949
LumA, normal	FOXA1	GATA3	GATA3	DNAseI footprinting, predicted	Neph2012	NA	CD34-DS12274, HepG2-DS7764, hESCT0-DS11909, HIPEpiC-DS12684, HPF-DS13390, SKNSH-DS8482
LumA	FOXA1	TFAP2A	TFAP2A	small-scale experimental studies of transcriptional regulations	TRRUST	NA
normal	FOXA1	TAL1	TAL1	DNAseI footprinting, predicted	Neph2012	NA	hESCT0-DS11909, HMVEC_dBlAd-DS13337, HMVEC_dBlNeo-DS13242, HMVEC_dLyNeo-DS13150, HMVEC_LLy-DS13185
Her2	FOXA1	SHOX2	SHOX2	DNAseI footprinting, predicted	Neph2012	NA	fBrain-DS11872, fHeart-DS12531, fLung-DS14724, HPF-DS13390, HVMF-DS13981, NHDF_Ad-DS12863, NHDF_Neo-DS11923, SkMC-DS11949
Her2, LumA	CCNB1	DEPDC1B	DEPDC1B	predicted	ITFP	NA
LumA	CCNB1	NCAPG	NCAPG	predicted	ITFP	NA
LumA	CCNB1	FOXM1	FOXM1	predicted	ITFP	NA	,
LumA, LumB	CCNB1	CCNB2	CCNB2	predicted	ITFP	NA
LumB	CCNB1	PTTG1	PTTG1	small-scale experimental studies of transcriptional regulations	TRRUST	NA
LumA, LumB	MYC	MXI1	MXI1	small-scale experimental studies of transcriptional regulations	TRRUST	NA
Basal	MYC	ZIC1	ZIC1	DNAseI footprinting, predicted	Neph2012	NA	HCPEpiC-DS12447, HSMM-DS14426, NHDF_Ad-DS12863, SKNSH-DS8482,
Basal	MYC	MAFA	MAFA	DNAseI footprinting, predicted	Neph2012	NA	AG10803-DS12374, AoAF-DS13513, CD20-DS18208, CD34-DS12274, fBrain-DS11872, fHeart-DS12531, fLung-DS14724, GM06990-DS7748, GM12865-DS12436, HAEpiC-DS12663, HAh-DS15192, HCF-DS12501, HCM-DS12599, HCPEpiC-DS12447, HEEpiC-DS12763, HepG2-DS7764, hESCT0-DS11909, HFF-DS15115, HIPEpiC-DS12684, HMF-DS13368, HMVEC_dBlAd-DS13337, HMVEC_dLyNeo-DS13150, HMVEC_LLy-DS13185, HPAF-DS13411, HSMM-DS14426, hTH1-DS78…
normal	MYC	NKX2-5	NKX2-5	DNAseI footprinting, predicted	Neph2012	NA	hESCT0-DS11909,
LumB	MYC	NR2F2	NR2F2	DNAseI footprinting, predicted	Neph2012	NA	AoAF-DS13513, HMVEC_LLy-DS13185
normal	CEP55	DEPDC1B	DEPDC1B	predicted	ITFP	NA
LumA	CEP55	FOXM1	FOXM1	predicted	ITFP	NA
normal	CEP55	UHRF1	UHRF1	predicted	ITFP	NA
normal	SLC39A6	BARX2	BARX2	ChIP-seq, eQTL and RNA-seq	Marbach2016	NA
LumA	SLC39A6	NR3C1	NR3C1	ChIP-seq, eQTL and RNA-seq	Marbach2016	NA
LumB	SLC39A6	NONO	NONO	predicted	ITFP	NA
LumA	SLC39A6	GBX2	GBX2	ChIP-seq, eQTL and RNA-seq	Marbach2016	NA
LumA	ERBB2	ETV2	ETV2	ChIP-seq, eQTL and RNA-seq	Marbach2016	NA
LumA	ERBB2	TBX20	TBX20	ChIP-seq, eQTL and RNA-seq	Marbach2016	NA
LumA	GRB7	MNT	MNT	ChIP-seq, eQTL and RNA-seq	Marbach2016	NA
LumA	GRB7	EGR2	EGR2	ChIP-seq, eQTL and RNA-seq	Marbach2016	NA
LumA, normal	GRB7	ELF3	ELF3	predicted	ITFP	NA
Basal, LumA	KIF2C	RAD54L	RAD54L	predicted	ITFP	NA
LumA	KIF2C	CENPA	CENPA	predicted	ITFP	NA
Basal, LumA	KIF2C	CDC20	CDC20	predicted	ITFP	NA
LumA	KIF2C	CCNB1	CCNB1	predicted	ITFP	NA
LumA	KIF2C	CCNB2	CCNB2	predicted	ITFP	NA
Basal	KIF2C	EXO1	EXO1	predicted	ITFP	NA
Basal	EGFR	ELF1	ELF1	ChIP-seq, eQTL and RNA-seq	Marbach2016	NA
LumA, normal	MKI67	NCAPG	NCAPG	predicted	ITFP	NA
normal	MKI67	FOXM1	FOXM1	predicted	ITFP	NA
Basal, LumA	MKI67	CENPA	CENPA	predicted	ITFP	NA
Basal	MKI67	CCNB2	CCNB2	predicted	ITFP	NA
LumA	MKI67	NOLC1	NOLC1	predicted	ITFP	NA
normal	MKI67	MAF	MAF	ChIP-seq, eQTL and RNA-seq	Marbach2016	NA
LumA	PTTG1	CDC20	CDC20	predicted	ITFP	NA
LumA	PTTG1	CCNB1	CCNB1	predicted	ITFP	NA
LumA, normal	PTTG1	CCNB2	CCNB2	predicted	ITFP	NA
Basal	PTTG1	NKX3-1	NKX3-1	ChIP-seq, eQTL and RNA-seq	Marbach2016	NA
LumA	MELK	ANLN	ANLN	predicted	ITFP	NA
LumA	MELK	RAD54L	RAD54L	predicted	ITFP	NA
normal	MELK	E2F1	E2F1	predicted	ITFP	NA
normal	MELK	NCAPG	NCAPG	predicted	ITFP	NA
LumA	MELK	FOXP1	FOXP1	ChIP-seq, eQTL and RNA-seq	Marbach2016	NA
LumB	MELK	CCNA2	CCNA2	predicted	ITFP	NA
normal	MELK	EXO1	EXO1	predicted	ITFP	NA
LumA	MELK	FANCG	FANCG	predicted	ITFP	NA
Her2	BCL2	ZIC2	ZIC2	ChIP-seq, eQTL and RNA-seq	Marbach2016	NA
Her2	BCL2	NKX3-2	NKX3-2	ChIP-seq, eQTL and RNA-seq	Marbach2016	NA
LumA	RRM2	E2F2	E2F2	ChIP-seq, eQTL and RNA-seq	Marbach2016	NA
LumA	RRM2	MYBL2	MYBL2	predicted	ITFP	NA
normal	RRM2	E2F8	E2F8	ChIP-seq, eQTL and RNA-seq	Marbach2016	NA
LumA	RRM2	CCNA2	CCNA2	predicted	ITFP	NA
LumA, normal	RRM2	EXO1	EXO1	predicted	ITFP	NA
normal	GPR160	ZNF423	ZNF423	ChIP-seq, eQTL and RNA-seq	Marbach2016	NA
LumA	EXO1	POLQ	POLQ	predicted	ITFP	NA
LumA	EXO1	E2F1	E2F1	ChIP-seq, eQTL and RNA-seq	Marbach2016	NA
LumA	EXO1	NCAPG	NCAPG	predicted	ITFP	NA
LumB	EXO1	FOXM1	FOXM1	predicted	ITFP	NA
Basal, LumA, LumB	EXO1	DTL	DTL	predicted	ITFP	NA
LumA	EXO1	CCNA2	CCNA2	predicted	ITFP	NA
normal	UBE2C	YY1	YY1	ChIP-seq, eQTL and RNA-seq	Marbach2016	NA
Basal	UBE2C	MYBL2	MYBL2	predicted	ITFP	NA
LumA, normal	UBE2C	FOXM1	FOXM1	predicted	ITFP	NA
LumA	UBE2C	CENPA	CENPA	predicted	ITFP	NA
LumA	UBE2C	CCNB1	CCNB1	predicted	ITFP	NA
LumA	UBE2C	ZNF219	ZNF219	ChIP-seq, eQTL and RNA-seq	Marbach2016	NA
normal	UBE2C	MCM7	MCM7	predicted	ITFP	NA
LumA	TYMS	E2F2	E2F2	predicted	ITFP	NA
LumA	TYMS	MCM6	MCM6	predicted	ITFP	NA
Basal	TYMS	HELLS	HELLS	predicted	ITFP	NA
LumB	TYMS	DTL	DTL	predicted	ITFP	NA
LumA	TYMS	UHRF1	UHRF1	predicted	ITFP	NA
Basal	KRT5	TBX15	TBX15	ChIP-seq, eQTL and RNA-seq	Marbach2016	NA
normal	KRT14	LHX9	LHX9	ChIP-seq, eQTL and RNA-seq	Marbach2016	NA
LumA	MAPT	HIC1	HIC1	ChIP-seq, eQTL and RNA-seq	Marbach2016	NA
